# Supplementary material for: Indocyanine Green-Nexturastat A-PLGA Nanoparticles Combine Photothermal and Epigenetic Therapy for Melanoma
Source: Nanomaterials (Basel). 2020 Jan 17;10(1):161. doi: 10.3390/nano10010161 (PMC7022377; doi:10.3390/nano10010161)
Supplement: Supplementary file 1 [file nanomaterials-10-00161-s001.zip]

Archive with 1 entries (1 files):
- nanomaterials-676020-supplementary.pdf
